# Supplementary material for: Hydrogen Sulfide Removal via Sorption Process on Activated Carbon–Metal Oxide Composites Derived from Different Biomass Sources
Source: Molecules. 2023 Nov 3;28(21):7418. doi: 10.3390/molecules28217418 (PMC10650035; doi:10.3390/molecules28217418)
Supplement: Supplementary file 1 [file molecules-28-07418-s001.zip]

Archive with 1 entries (1 files):
- molecules-2672444-supplementary.pdf
